# Supplementary material for: The Use of Raman Spectroscopy in the Assessment of the Infiltration Depth of Experimental and Commercial Resin Materials in Extracted Teeth
Source: Sensors (Basel). 2026 Feb 1;26(3):940. doi: 10.3390/s26030940 (PMC12899240; doi:10.3390/s26030940)
Supplement: Supplementary file 1 [file sensors-26-00940-s001.zip]

Archive with 1 entries (1 files):
- sensors-4050779-supplementary.pdf
